# Supplementary material for: Exploring a Role for the Arabidopsis TIR-X Gene (TIRP) in the Defense Against Pathogenic Fungi or Insect Herbivory Attack
Source: Int J Mol Sci. 2025 Mar 19;26(6):2764. doi: 10.3390/ijms26062764 (PMC11943168; doi:10.3390/ijms26062764)
Supplement: Supplementary file 1 [file ijms-26-02764-s001.zip]

Archive with 1 entries (1 files):
- ijms-3446278-supplementary.pdf
